# Supplementary material for: α-Glucosidase and Bacterial β-Glucuronidase Inhibitors from the Stems of Schisandra sphaerandra Staph
Source: Pharmaceuticals (Basel). 2022 Mar 9;15(3):329. doi: 10.3390/ph15030329 (PMC8954508; doi:10.3390/ph15030329)
Supplement: Supplementary file 1 [file pharmaceuticals-15-00329-s001.zip]

Archive with 1 entries (1 files):
- pharmaceuticals-1609676-supplementary.pdf
